# Supplementary material for: Analysis of Lymphocytic DNA Damage in Early Multiple Sclerosis by Automated Gamma-H2AX and 53BP1 Foci Detection: A Case Control Study
Source: PLoS One. 2016 Jan 28;11(1):e0147968. doi: 10.1371/journal.pone.0147968 (PMC4731473; doi:10.1371/journal.pone.0147968)
Supplement: S1 Table — Legend: EDSS: Expanded disability status scale; IMT: Immunomodulatory treatment; T2w: T2 weighted lesions; CEL: Contrast enhancing lesions; n/a: not applicable. (XLSX) [file pone.0147968.s001.xlsx]

## Sheet: Blatt1
Patient-ID	γH2AX foci/cell [n]	γH2AX positive cells [%]	53BP1 foci/cell [n]	53BP1 positive cells [%]	Age	Sex	EDSS	IMT	Tobacco smoking	Number T2w [n]	Volume T2w [cm3]	Number CEL [n]	Volume CEL [cm3]
CIS_0007B2_7	0.214	15.643	0.094	7.932	38	m	3.5	none	yes	28	3.025	n/a	n/a
CIS_0014B2_7	0.474	41.86	0.211	15.789	33	f	1.5	Fingolimod	no	107	6.5935	1	0.0475
CIS_0020B4_7	0.029	2.395	0.005	0.481	40	m	2	none	no	42	1.963	0	0
CIS_0021B4_7	0.215	19.294	0.015	1.485	32	f	2.5	none	no	1	0.1155	n/a	n/a
CIS_0022B4_7	0.498	44.565	0.044	3.673	35	m	0	none	yes	1	0.012	0	0
CIS_0024B4_7	0.03	2.278	0	0	52	f	2	none	yes	3	0.274	0	0
CIS_0026B4_7	0.014	1.538	0.022	3.434	27	m	1	Interferon-beta	no	4	0.2915	0	0
CIS_0027B4_7	0.094	8.902	0	0	24	m	1	Glatiramer acetate	no	17	1.451	0	0
CIS_0035B4_7	0.437	23.532	0.077	7.169	44	m	5.5	Glatiramer acetate	no	13	1.1	0	0
CIS_0040B5_7	0	0	0	0	42	f	1.5	Interferon-beta	no	10	0.789	0	0
CIS_0051B5_7	0.023	2.323	0	0	21	f	1	none	no	7	0.4695	n/a	n/a
CIS_0055B3_6	0.055	5.545	0.05	4.954	24	f	1.5	Dimethyl fumarate	no	11	0.31	0	0
CIS_0056B3_6	0.223	18.085	0.011	1.771	27	f	1.5	Glatiramer acetate	no	32	2.242	0	0
CIS_0060B3_6	0.01	0.962	0.005	0.455	40	m	2.5	none	yes	2	0.072	0	0
CIS_0065B4_6	0.02	1.471	0	0	41	f	0	none	no	12	0.4055	0	0
CIS_0083B2_5	0.162	15	0.017	1.316	39	f	1.5	Glatiramer acetate	no	5	0.184	0	0
CIS_0086B3_5	0.134	12.881	0.062	5.66	33	f	1	none	no	2	0.105	0	0
CIS_0088B2_5	0.01	0.971	0	0	29	m	1.5	none	yes	21	0.5175	0	0
CIS_0091B3_5	0.075	5.883	0.181	13.392	33	m	1.5	Glatiramer acetate	yes	20	3.1715	0	0
CIS_0092B2_4	0.069	4.649	0	0	24	f	2	none	no	2	0.096	0	0
CIS_0098B4_5	0.262	16.667	0	0	30	f	1	Interferon-beta	no	3	0.1385	0	0
CIS_0100B3_4	0	0	0	0	34	f	0	none	no	2	0.244	0	0
CIS_0101B3_3	0.025	2.485	0	0	22	f	1.5	none	no	0	0	0	0
CIS_0102B3_4	0.018	1.796	0	0	24	f	0	none	yes	1	0.0465	n/a	n/a
CIS_0103B3_3	0.039	2.983	0.005	0.486	30	f	1	none	no	5	1.549	1	0.799
Controll-ID	γH2AX foci/cell [n]	γH2AX positive cells [%]	53BP1 foci/cell [n]	53BP1 positive cells [%]	Age	Sex	EDSS	IMT	Tobacco smoking	Number T2w [n]	Volume T2w [cm3]	Number CEL [n]	Volume CEL [cm3]
CGK_0025_2	0.01	0.881	0	0	25	m	n/a	n/a	n/a	n/a	n/a	n/a	n/a
CGK_0063	0.016	1.144	0.005	0.472	23	m	n/a	n/a	n/a	n/a	n/a	n/a	n/a
CGK_0064	0.03	2.457	0	0	20	m	n/a	n/a	n/a	n/a	n/a	n/a	n/a
CGK_0065	0.083	6.396	0	0	29	m	n/a	n/a	n/a	n/a	n/a	n/a	n/a
CGK_0066	0.153	10.049	0.013	0.725	28	f	n/a	n/a	n/a	n/a	n/a	n/a	n/a
CGK_0067	0.19	8.512	0.045	3.914	27	f	n/a	n/a	n/a	n/a	n/a	n/a	n/a
CGK_0068	0.043	4.233	0	0	25	f	n/a	n/a	n/a	n/a	n/a	n/a	n/a
CGK_0069	0.029	2.864	0	0	25	f	n/a	n/a	n/a	n/a	n/a	n/a	n/a
CGK_0070	0.019	1.889	0	0	24	f	n/a	n/a	n/a	n/a	n/a	n/a	n/a
CGK_0071	0.068	5.271	0	0	29	f	n/a	n/a	n/a	n/a	n/a	n/a	n/a
CGK_0072	0.02	1.98	0	0	38	f	n/a	n/a	n/a	n/a	n/a	n/a	n/a
CGK_0073	0.095	8.5	0.01	0.99	56	f	n/a	n/a	n/a	n/a	n/a	n/a	n/a
CGK_0074	0.029	2.903	0	0	25	f	n/a	n/a	n/a	n/a	n/a	n/a	n/a
CGK_0075	0.054	4.926	0.005	0.495	27	m	n/a	n/a	n/a	n/a	n/a	n/a	n/a
CGK_0076	0.04	3.382	0.009	0.939	35	m	n/a	n/a	n/a	n/a	n/a	n/a	n/a
CGK_0077	0.061	4.885	0.018	1.787	39	f	n/a	n/a	n/a	n/a	n/a	n/a	n/a
CGK_0078	0.13	9.598	0.063	5.284	45	f	n/a	n/a	n/a	n/a	n/a	n/a	n/a
CGK_0079	0.048	4.707	0.012	1.137	35	f	n/a	n/a	n/a	n/a	n/a	n/a	n/a
CGK_0080	0.106	8.125	0	0	55	f	n/a	n/a	n/a	n/a	n/a	n/a	n/a
CGK_0081	0.04	3.063	0	0	33	f	n/a	n/a	n/a	n/a	n/a	n/a	n/a
CGK_0082	0.019	1.869	0	0	49	f	n/a	n/a	n/a	n/a	n/a	n/a	n/a
CGK_0083	0.034	2.447	0.005	0.455	21	f	n/a	n/a	n/a	n/a	n/a	n/a	n/a
CGK_0084	0	0	0	0	47	f	n/a	n/a	n/a	n/a	n/a	n/a	n/a
CGK_0085	0.024	2.33	0	0	51	f	n/a	n/a	n/a	n/a	n/a	n/a	n/a
CGK_0086	0.053	5.206	0.005	0.495	23	f	n/a	n/a	n/a	n/a	n/a	n/a	n/a
CGK_0087	0.107	10.197	0.011	1.048	49	f	n/a	n/a	n/a	n/a	n/a	n/a	n/a
CGK_0088	0.039	3.801	0.005	0.476	28	f	n/a	n/a	n/a	n/a	n/a	n/a	n/a
