# Supplementary material for: Analysis of Lymphocytic DNA Damage in Early Multiple Sclerosis by Automated Gamma-H2AX and 53BP1 Foci Detection: A Case Control Study
Source: PLoS One. 2016 Jan 28;11(1):e0147968. doi: 10.1371/journal.pone.0147968 (PMC4731473; doi:10.1371/journal.pone.0147968)
Supplement: S2 Table — Legend: CEL: Contrast enhancing lesions; CEL-: CEL absent; CEL+: CEL present; EDSS: Expanded disability status scale; IMT: Immunomodulatory treatment; T2w: T2 weighted lesions; n/a: not applicable. (XLSX) [file pone.0147968.s002.xlsx]

## Sheet: Blatt1
Patient ID-CEL-	γH2AX foci/cell [n]	γH2AX positive cells [%]	53BP1 foci/cell [n]	53BP1 positive cells [%]	Age	Sex	EDSS	IMT	Number T2w	Volume T2 [cm3]	Number CEL	Volume CEL [cm3]
CIS_0024B4_7	0.11	6.74	0.25	14.47	51	f	2	none	3	0.274	0	0
CIS_0026B4_7	0.12	7.07	0.17	11.47	27	m	1	Interferon-beta	4	0.2915	0	0
CIS_0027B4_7	0.06	6.24	0.07	5.39	24	m	1	Glatirameracetate	17	1.451	0	0
CIS_0035B4_7	0.06	5.95	0.15	7.81	44	m	5.5	Glatirameracetate	13	1.1	0	0
CIS_0055B3_6	0.16	9.22	0.12	8.26	24	f	1.5	Dimethylfumarate	11	0.31	0	0
CIS_0056B3_6	0.07	5.21	0.12	8.14	27	f	1.5	Glatirameracetate	32	2.242	0	0
CIS_0088B2_5	0.08	5.82	0.15	8.62	29	m	1.5	none	21	0.5175	0	0
CIS_0091B3_5	0.17	9.03	0.26	17.55	33	m	1.5	Glatirameracetate	20	3.1715	0	0
CIS_0098B4_5	0.04	4.42	0.33	20.38	30	f	1	Interferon-beta	3	0.1385	0	0
CIS_0100B3_4	0.36	20.89	0.29	19.25	34	f	0	none	2	0.244	0	0
Patient ID-CEL+	γH2AX foci/cell [n]	γH2AX positive cells [%]	53BP1 foci/cell [n]	53BP1 positive cells [%]	Age	Sex	EDSS	IMT	Number T2w	Volume T2 [cm3]	Number CEL	Volume CEL [cm3]
CIS_0012B3_6	0.24	15.28	0.14	11.84	26	f	0	none	7	2.1525	1	0.3805
CIS_0037B3_6	0.18	16.77	0.24	16.48	22	m	2	none	9	0.941	1	0.035
CIS_0038B4_5	0.07	4.08	0.08	7.08	25	m	1.5	none	13	1.07775	2	0.052625
CIS_0046B4_5	0.14	13.45	0.28	22.21	30	m	0	none	79	4.6955	2	0.026
CIS_0048B4_4	0.32	19.72	0.08	7.23	24	f	1	none	16	3.6535	3	0.048
CIS_0063B6_7	0.2	15.42	0.18	14.16	51	m	2.5	Interferon-beta	60	3.892	2	0.068
CIS_0067B3_5	0.22	15.82	0.27	20.5	33	f	2	none	15	0.3675	1	0.06
CIS_0074B4_4	0.22	14.34	0.23	15.13	47	f	3.5	Interferon-beta	57	12.186	1	0.055
CIS_0079B5_5	0.1	7.73	0.08	6.27	28	f	1	none	56	4.3345	3	0.3045
CIS_0082B4_4	0.21	12.44	0.28	18.69	34	f	2.5	Interferon-beta	13	1.7175	1	0.051
Control-ID	γH2AX foci/cell [n]	γH2AX positive cells [%]	53BP1 foci/cell [n]	53BP1 positive cells [%]	Age	Sex	EDSS	IMT	Number T2w	Volume T2 [cm3]	Number CEL	Volume CEL [cm3]
CGK_0025_2	0.14	9.69	0.07	5.85	25	m	n/a	n/a	n/a	n/a	n/a	n/a
CGK_0064	0.06	4.56	0.25	15.09	20	m	n/a	n/a	n/a	n/a	n/a	n/a
CGK_0065	0.19	10.95	0.08	7.74	29	m	n/a	n/a	n/a	n/a	n/a	n/a
CGK_0066	0.07	4.41	0.14	9.31	28	f	n/a	n/a	n/a	n/a	n/a	n/a
CGK_0067	0.28	14.16	0.18	11.33	27	f	n/a	n/a	n/a	n/a	n/a	n/a
CGK_0074	0.09	7.32	0.03	2.46	25	f	n/a	n/a	n/a	n/a	n/a	n/a
CGK_0076	0.39	21.47	0.17	13.58	35	m	n/a	n/a	n/a	n/a	n/a	n/a
CGK_0079	0.2	12.98	0.36	28.3	35	f	n/a	n/a	n/a	n/a	n/a	n/a
CGK_0084	0.05	4.84	0.05	3.11	47	f	n/a	n/a	n/a	n/a	n/a	n/a
CGK_0087	0.09	5.41	0.19	15.58	49	f	n/a	n/a	n/a	n/a	n/a	n/a
